# Supplementary material for: Carbazolyl Electron Donor and Pyridinyl Electron Acceptor Containing Derivatives as Potential Host Materials for Green Organic Light-Emitting Diodes
Source: Molecules. 2025 Apr 25;30(9):1911. doi: 10.3390/molecules30091911 (PMC12073105; doi:10.3390/molecules30091911)
Supplement: Supplementary file 1 [file molecules-30-01911-s001.zip]

Archive with 1 entries (1 files):
- molecules-3584893-supplementary.pdf
